# Supplementary material for: The Distribution, Expression Patterns and Functional Analysis of NR1D1 and NR4A2 in the Reproductive Axis Tissues of the Male Tianzhu White Yak
Source: Animals (Basel). 2021 Oct 31;11(11):3117. doi: 10.3390/ani11113117 (PMC8614427; doi:10.3390/ani11113117)
Supplement: Supplementary file 1 [file animals-11-03117-s001.zip]

Archive with 1 entries (1 files):
- animals-1417818-supplementary.pdf
